# Supplementary material for: A longitudinal feature selection method identifies relevant genes to distinguish complicated injury and uncomplicated injury over time
Source: BMC Med Inform Decis Mak. 2018 Dec 7;18(Suppl 5):115. doi: 10.1186/s12911-018-0685-8 (PMC6284265; doi:10.1186/s12911-018-0685-8)
Supplement: Supplementary file 1 — The R codes of the longitudinal SAMGSR method. (TXT 7 kb) [file 12911_2018_685_MOESM1_ESM.txt]

Additional File 1 

The R codes for the longitudinal SAMGSR method


L-SAMGS <- function(DATA, tp, cl, nbPermutations=1000,
                  silent=F, c=0.05){

     genes <- dimnames(DATA)[[1]]
     genes <- genes[!is.na(genes)]  

     nb.Samples  <- ncol(DATA)/tp 
     nb.GeneSets <-tp   # nb of gene sets
     
      
     samT.ok<-NULL 
     s0.time<-NULL
       
     for (j in 1:tp){
     	   

     # Estimate the constant s0 for SAM-like test for each time point 
     DATA.temp<-DATA[, which(((1:ncol(DATA))%%(-tp)+tp)==j)]
     tmp<- sam.TlikeStat(DATA.temp,cl=cl)
     s0 <- tmp$s0
     if(!silent) print("s0 estimation : done.")

      samT.ok <-c(samT.ok, as.data.frame(tmp$TlikeStat)) # SAM statistic for each gene
      s0.time<-c(s0.time, s0)
    }

     
     samT.ok.temp<-matrix(unlist(samT.ok), tp, nrow(DATA), byrow = TRUE)
     sam.sumsquareT.ok <- apply( samT.ok.temp,2, function(z) sum(z^2))  # SAMGS stat for each gene set
     
     
     #now, fix on the permutation test to get q-values... 
     C1.size<-table(cl)[1]
     C2.size<-table(cl)[2] 
     nb.Samples<-length(cl)
     # stats obtained on 'permuted' data
     permut.C1 <- matrix(NA,nbPermutations,C1.size)
     
     sam.sumsquareT.permut <- matrix(NA,nbPermutations,nrow(DATA))
     
     diperm<-matrix(NA,(dim(DATA)[1]*tp), (nbPermutations+1))
     diperm[,1]<-unlist(samT.ok)
     
     
     for(i in 1:nbPermutations) {
         C1.permut <- permut.C1[i,] <- sample(nb.Samples,C1.size)
         C2.permut <- (1:nb.Samples)[-C1.permut]
         
         
         samT.permut<-NULL 
         for (j in 1:tp){
     	   
             DATA.temp<-DATA[, which(((1:ncol(DATA))%%(-tp)+tp)==j)]
             samT.permut <- c(samT.permut, data.frame(sam.TlikeStat(DATA.temp,C1=C1.permut,C2=C2.permut,s0=s0.time[j])$TlikeStat)) 
          }      
               
             samT.permut.temp<-matrix(unlist(samT.permut), tp, nrow(DATA), byrow = TRUE)
             sam.sumsquareT.permut[i,] <- apply( samT.permut.temp,2, function(z) sum(z^2))  
             diperm[,(i+1)] <-unlist(samT.permut)  # SAMGS statistics for each gene set - for current permutation
             if(!silent & i%%100 == 0) print(paste(i," permutations done."))
      }

     GeneSets.pval <- apply(t(sam.sumsquareT.permut) >=    sam.sumsquareT.ok ,1,sum)/nbPermutations
     names(GeneSets.pval)<-rownames(DATA)
     
     ##Above is the SAMGS part, the following codes are for the reduction part      
     
        
     qobj <- NULL
     try(qobj <- qvalue(GeneSets.pval))
     
     GeneSets.qval <- rep(NA,nrow(DATA))
     
     if(!is.null(attr(qobj,"class"))){
         GeneSets.qval <- qobj$qvalues
        
             } 
    
      samvsgsea<-GeneSets.pval
      samvsgsea<-samvsgsea[order(GeneSets.qval) ]

 

     simresults=list()
     redset=list()
     redset.name<-list()

     rt=length(GeneSets.qval[GeneSets.qval<0.05])  #no of rows in results table
     
     redsetsizec=matrix(NA,rt,length(c))
    
 
     for (op in 1:rt){    

          gsi=samvsgsea[op]
          sel.temp<-NULL 
          sel.temp[1]<-which(rownames(DATA)==(names(gsi)))
          for (k in 1:(tp-1)){
          	sel.temp[k+1]<-k*nrow(DATA)+sel.temp[1]
          }
         
          digsi=diperm[sel.temp,]  
          digsisq=digsi**2

          order(-digsisq[,1])        #order the genes according to their significance. 
          odigsisq=digsisq[order(-digsisq[,1]),]

#Reduce gene set
#Calculate gene set reduction p-value 

           ns=nrow(odigsisq) #set size
         
           gsredpval=rep(0,(ns-1)) #pbar
           gsredpvalR=rep(0,(ns-1))
           samgs=rep(NA,ns)
           for(g in 1:(ns-1)){
               for (i in 2:(nbPermutations+1)){
                   if (sum(odigsisq[(g+1):ns,i])>=sum(odigsisq[(g+1):ns,1])) gsredpval[g]=gsredpval[g]+1  #pbar
                   if (sum(odigsisq[1:g,i])>=sum(odigsisq[1:g,1])) gsredpvalR[g]=gsredpvalR[g]+1
                   samgs[g]=sum(odigsisq[(g+1):dim(odigsisq)[1],1])
                       }
                   }
         gsredpval=gsredpval/(nbPermutations)  #pbar-value  #CK 
         gsredpvalR=gsredpvalR/(nbPermutations) #p-value

         if (.05>=max(gsredpval)) redsetsizec[op,1]=ns else redsetsizec[op,1]=1+sum(c>=gsredpval)  
         print(redsetsizec[op,1])
         gspval=cbind(gsredpvalR,gsredpval)
         simresults[[op]]=gspval

         redset[[op]]=c(1:tp)[order(-digsisq[,1])][1:(redsetsizec[op,1])]
         names(redset[[op]])<-names(gsi)
      
    }# end of op iterations

 
     redset     


}


#Other functions used (those functions were downloaded from Dr. Yasui��s homepage) 

rowMeansVars <- function(d,margin=1){
  if(margin==2) d <- t(d)
  m <- rowMeans(d,na.rm=T)
  dif <- d - m
  ssd <- rowSums(dif^2,na.rm=T)
  list("means"=m,
       "sumsquaredif" =ssd,
       "vars" =ssd/(ncol(d)-1),
       "centered rows"=dif )

}


#SAM statistics 
sam.TlikeStat <- function(DATA, cl=NULL, C1=NULL,C2=NULL,
                     s0=NULL, s0.param=list(nb.Groups=100,mad.Const=.64),
                     alternative=c("two.sided", "greater", "less")[1], conf.level =0.95 ){
 
     if(!is.null(cl)){
         cl <- as.factor(as.character(cl))
         C1 <- which(as.numeric(cl)==1)
         C2 <- which(as.numeric(cl)==2)
     }
     if(is.null(C1) | is.null(C2))stop("Error -sam.TlikeStat : classes 1 and 2 are undefined.")

     nb.Genes<- nrow(DATA)
     nb.Samples<- ncol(DATA)
     C1.size<- length(C1)
     C2.size<- length(C2)

     stat.C1<- rowMeansVars(DATA[,C1])
     stat.C2<- rowMeansVars(DATA[,C2])
     diffmean.C1C2<- stat.C1$means - stat.C2$means
        pooledSqrtVar.C1C2<-sqrt((1/C1.size+1/C2.size)*(stat.C1$sumsquaredif+stat.C2$sumsquaredif)/(nb.Samples-2))

     if(is.null(s0)){
           nb.Groups <- s0.param$nb.Groups
           mad.Const <- s0.param$mad.Const

           tmp <- as.data.frame(cbind(pooledSqrtVar.C1C2,diffmean.C1C2))
           tmp <- tmp[order(tmp[,1]),]

           group.Size<- as.integer(nb.Genes/nb.Groups)
           percentiles<- seq(0,1,.05)
           nb.Percentiles <- length(percentiles)
           s0.quantiles<- quantile(pooledSqrtVar.C1C2,percentiles)

           tt <- matrix(NA,nb.Groups,nb.Percentiles)
           coeffvar <- as.data.frame(cbind(s0.quantiles,rep(NA,nb.Percentiles)))
           for(j in 1:nb.Percentiles){
                 x<-matrix(tmp[1:(group.Size*nb.Groups),1]/(tmp[1:(group.Size*nb.Groups),2]+ s0.quantiles[j]),group.Size,nb.Groups)
              tt[,j]=apply(x,2,mad,constant=mad.Const,"na.rm" =TRUE)
              coeffvar[j,2] <- sd.na(tt[,j])/mean.na(tt[,j])
          }

     s0 <- min(s0.quantiles[coeffvar[,2]==min(coeffvar[,2])])
     }

     tstat <- diffmean.C1C2/(pooledSqrtVar.C1C2+s0)
     df <- nb.Samples-3 # <- s0 is a supplemental parameter to estimate

   	 if (alternative == "less") {
    			pval <- pt(tstat, df)
    			cint <- cbind(rep(-Inf,nb.Genes), tstat + qt(conf.level, df) )
     }else if (alternative == "greater") {
    			pval <- pt(tstat, df, lower = FALSE)
    			cint <- cbind(tstat - qt(conf.level, df), rep(Inf,nb.Genes))
 	 }else {
          pval <- 2 * pt(-abs(tstat), df)
          alpha <- 1 - conf.level
          cint <- qt(1 - alpha/2, df)
          cint <- cbind(tstat -cint,tstat + cint)
 		 }

     list(s0= s0,
          diffmean = diffmean.C1C2,
          pooledSqrtVar = pooledSqrtVar.C1C2,
          TlikeStat = tstat,
          "p.values (using Student law)"=pval,
          gm.C1 = stat.C1$means,
          gm.C2 = stat.C2$means,
          confidence.intervals=cint)


}
